# Supplementary material for: Patterns of Health and Health Service Use in a Prospective Cohort of Aboriginal and Torres Strait Islander Children Aged 5–9 Years Living in Urban, Regional and Remote Areas of South Australia
Source: Int J Environ Res Public Health. 2023 Jun 19;20(12):6172. doi: 10.3390/ijerph20126172 (PMC10298277; doi:10.3390/ijerph20126172)
Supplement: Supplementary file 1 [file ijerph-20-06172-s001.zip]

Archive with 1 entries (1 files):
- ijerph-2311666-supplementary.pdf
